# Supplementary material for: Diversity of Trametes (Polyporales, Basidiomycota) in tropical Benin and description of new species Trametes parvispora
Source: MycoKeys. 2020 Mar 10;65:25–47. doi: 10.3897/mycokeys.65.47574 (PMC7078339; doi:10.3897/mycokeys.65.47574)
Supplement: XML Treatment for Trametes parvispora [file mycokeys.65.47574-treatment1.xml]

<!DOCTYPE tp:taxon-treatment
  PUBLIC "-//TaxonX//DTD Taxonomic Treatment Publishing DTD v0 20100105//EN" "tax-treatment-NSO.dtd">
<tp:taxon-treatment xmlns:tp="http://www.plazi.org/taxpub"><tp:treatment-meta><kwd-group><label>Taxon classification</label><kwd><named-content xmlns:xlink="http://www.w3.org/1999/xlink" content-type="kingdom">Fungi</named-content></kwd><kwd><named-content xmlns:xlink="http://www.w3.org/1999/xlink" content-type="order">Polyporales</named-content></kwd><kwd><named-content xmlns:xlink="http://www.w3.org/1999/xlink" content-type="family">Polyporaceae</named-content></kwd></kwd-group><mixed-citation publication-type="journal"><person-group><name><surname>Olou</surname><given-names>Boris Armel</given-names></name><name><surname>Krah</surname><given-names>Franz-Sebastian</given-names></name><name><surname>Piepenbring</surname><given-names>Meike</given-names></name><name><surname>Yorou</surname><given-names>Nourou Soulemane</given-names></name><name><surname>Langer</surname><given-names>Ewald</given-names></name></person-group><article-title>Diversity of <italic><tp:taxon-name><tp:taxon-name-part taxon-name-part-type="genus" reg="Trametes">Trametes</tp:taxon-name-part></tp:taxon-name></italic> (<tp:taxon-name><tp:taxon-name-part taxon-name-part-type="order">Polyporales</tp:taxon-name-part></tp:taxon-name>, <tp:taxon-name><tp:taxon-name-part taxon-name-part-type="phylum">Basidiomycota</tp:taxon-name-part></tp:taxon-name>) in tropical Benin and description of new species <italic><tp:taxon-name><tp:taxon-name-part taxon-name-part-type="genus" reg="Trametes">Trametes</tp:taxon-name-part> <tp:taxon-name-part taxon-name-part-type="species" reg="parvispora">parvispora</tp:taxon-name-part></tp:taxon-name></italic></article-title><source>MycoKeys</source><day>10</day><month>3</month><year>2020</year><volume>65</volume><fpage>25</fpage><lpage>47</lpage><pub-id pub-id-type="doi">10.3897/mycokeys.65.47574</pub-id></mixed-citation></tp:treatment-meta><tp:nomenclature><tp:taxon-name><object-id xmlns:xlink="http://www.w3.org/1999/xlink" content-type="arpha" xlink:type="simple">4584EE87-6952-5F60-A0DB-93313708313D</object-id>
              <tp:taxon-name-part taxon-name-part-type="genus" reg="Trametes">Trametes</tp:taxon-name-part>
              <tp:taxon-name-part taxon-name-part-type="species" reg="parvispora">parvispora</tp:taxon-name-part>
              <object-id xmlns:xlink="http://www.w3.org/1999/xlink" content-type="mycobank" xlink:type="simple">830395</object-id>
            </tp:taxon-name><tp:taxon-authority>Olou, Yorou &amp; Langer</tp:taxon-authority><tp:taxon-status xmlns:xlink="http://www.w3.org/1999/xlink" xlink:type="simple">sp. nov.</tp:taxon-status><xref ref-type="fig" rid="F2">Figures 2I, J</xref><xref ref-type="fig" rid="F4">, 4</xref></tp:nomenclature><tp:treatment-sec sec-type="diagnosis" id="SECID0EWODI"><title>Diagnosis.</title><p><italic><tp:taxon-name><tp:taxon-name-part taxon-name-part-type="genus" reg="Trametes">Trametes</tp:taxon-name-part> <tp:taxon-name-part taxon-name-part-type="species" reg="parvispora">parvispora</tp:taxon-name-part></tp:taxon-name></italic> differs from known species of <italic><tp:taxon-name><tp:taxon-name-part taxon-name-part-type="genus" reg="Trametes">Trametes</tp:taxon-name-part></tp:taxon-name></italic> in the combination of the following characteristics: daedaleoid hymenophore, context whitish, thin 1–1.5 mm, homogeneous, without black lines, small spores 3.2–4.6 × 2.1–2.8 μm, regular hyphal pegs 25–30 μm long, cystidia absent, abundance of basidioles, and basidia 12–15 × 3–5 μm.</p></tp:treatment-sec><tp:treatment-sec sec-type="material" id="SECID0EOPDI"><title>Type.</title><p>BENIN. Atlantic province, dry dense forest of Pahou in Ouidah, <named-content xmlns:xlink="http://www.w3.org/1999/xlink" content-type="dwc:verbatimCoordinates" xlink:type="simple"><named-content content-type="geo-json" specific-use="{&#34;type&#34;:&#34;Point&#34;,&#34;coordinates&#34;:[2.154417,6.384158]}" id="NCID0EXPDI" xlink:type="simple">6°23'2.97"N, 2°9'15.90"E</named-content></named-content>, altitude: 33.1 m, on dead part of living tree of <italic><tp:taxon-name><tp:taxon-name-part taxon-name-part-type="genus" reg="Dialium">Dialium</tp:taxon-name-part> <tp:taxon-name-part taxon-name-part-type="species" reg="guineense">guineense</tp:taxon-name-part></tp:taxon-name></italic> Willd., leg. Boris A. Olou, sampling date: 21.07.2017, OAB0022 (dried specimen, holotype in <abbrev xmlns:xlink="http://www.w3.org/1999/xlink" content-type="institution" xlink:title="Mycological herbarium of the University of Parakou" id="ABBRID0EHQDI" xlink:type="simple">UNIPAR</abbrev> and isotype in <abbrev xmlns:xlink="http://www.w3.org/1999/xlink" content-type="institution" xlink:title="Mycological herbarium of the University of Kassel" id="ABBRID0EMQDI" xlink:type="simple">KAS</abbrev>). Holotype Sequences: <abbrev xmlns:xlink="http://www.w3.org/1999/xlink" xlink:title="Internal Transcribed Spacer" id="ABBRID0ERQDI" xlink:type="simple">ITS</abbrev><ext-link xmlns:xlink="http://www.w3.org/1999/xlink" ext-link-type="gen" xlink:href="MK736989" xlink:type="simple">MK736989</ext-link>, <abbrev xmlns:xlink="http://www.w3.org/1999/xlink" xlink:title="Large Subunit" id="ABBRID0E1QDI" xlink:type="simple">LSU</abbrev><ext-link xmlns:xlink="http://www.w3.org/1999/xlink" ext-link-type="gen" xlink:href="MK736964" xlink:type="simple">MK736964</ext-link>, and <abbrev xmlns:xlink="http://www.w3.org/1999/xlink" xlink:title="RNA polymerase II second largest subunit" id="ABBRID0EDRDI" xlink:type="simple">RPB2</abbrev><ext-link xmlns:xlink="http://www.w3.org/1999/xlink" ext-link-type="gen" xlink:href="MN127965" xlink:type="simple">MN127965</ext-link></p></tp:treatment-sec><tp:treatment-sec sec-type="etymology" id="SECID0ELRDI"><title>Etymology.</title><p><italic><tp:taxon-name><tp:taxon-name-part taxon-name-part-type="genus" reg="Trametes"/><tp:taxon-name-part taxon-name-part-type="species" reg="parvispora">parvispora</tp:taxon-name-part></tp:taxon-name></italic> (Lat.): referring to the small size of the spores.</p></tp:treatment-sec><tp:treatment-sec sec-type="description" id="SECID0E3RDI"><title>Description.</title><p>Basidiomata probably perennial, sessile, pileate, applanate, semicircular, up to 13 cm long and 8 cm wide, up to 2.5 cm thick at the base, coriaceous to woody and hard when dry, without odour or taste when fresh. Pileus surface dull, glabrous, and whitish, zonate, margin thick, obtuse. Pore surface whitish, daedaleoid. Context whitish, thin (1–1.5 mm), homogeneous, without black lines.</p><p>Hyphal system trimitic, generative hyphae hyaline branched with clamp connections, thin-walled, 1.5–2.0 μm in diameter, acyanophilous; skeletal hyphae solid to thick-walled, hyaline, non-septate, 3–4 μm in diameter, totally dominating in the context, acyanophilous, tissues unchanged in KOH, unbranched; binding hyphae very common in both the context and trama, hyaline, thick-walled, acyanophilous, and much branched.</p><p>Cystidia absent, but the branches of the binding hyphae may easily be mistaken for thick-walled cystidia in the hymenium unless a careful examination is undertaken. Hyphal pegs present, especially at the base of pores, and regular, 25–30 μm long.</p><p>Basidia 12–15 × 3–5 μm, clavate, tetrasterigmatic, sterigmata 3 μm long; Basidioles numerous, similar in shape to basidia but slightly smaller than basidia, up to 4 μm in diameter.</p><p>Basidiospores broadly ellipsoid, hyaline, thin-walled, smooth, usually with one guttule each, negative in Melzer’s reagent, acyanophilous, (2.9)3.2–4.6(4.9) × 2.1–2.8(2.9) μm, L = 3.88 μm, W = 2.48 μm; Q = (1.17)1.24–1.91(2.05), Q = 1.57.</p></tp:treatment-sec><tp:treatment-sec sec-type="ecology" id="SECID0EFSDI"><title>Ecology and distribution.</title><p>Saprotrophic, on dead part of living tree <italic><tp:taxon-name><tp:taxon-name-part taxon-name-part-type="genus" reg="Dialium">Dialium</tp:taxon-name-part> <tp:taxon-name-part taxon-name-part-type="species" reg="guineense">guineense</tp:taxon-name-part></tp:taxon-name></italic> and only known from dry dense forest of Pahou in southern Benin.</p></tp:treatment-sec><tp:treatment-sec sec-type="material" id="SECID0EWSDI"><title>Additional materials examined.</title><p>BENIN. Atlantic province, dry dense forest of Pahou/ Ouidah, leg. Boris A. Olou, on dead wood of <italic><tp:taxon-name><tp:taxon-name-part taxon-name-part-type="genus" reg="Dialium">D.</tp:taxon-name-part> <tp:taxon-name-part taxon-name-part-type="species" reg="guineense">guineense</tp:taxon-name-part></tp:taxon-name></italic>, 21.07.2017, <named-content xmlns:xlink="http://www.w3.org/1999/xlink" content-type="dwc:verbatimCoordinates" xlink:type="simple"><named-content content-type="geo-json" specific-use="{&#34;type&#34;:&#34;Point&#34;,&#34;coordinates&#34;:[2.154533,6.384186]}" id="NCID0EKTDI" xlink:type="simple">6°23'3.07"N, 2°9'16.32"E</named-content></named-content>, altitude 18.4 m <abbrev xmlns:xlink="http://www.w3.org/1999/xlink" xlink:title="above sea level" id="ABBRID0EPTDI" xlink:type="simple">a.s.l</abbrev>., OAB0023 (<abbrev xmlns:xlink="http://www.w3.org/1999/xlink" content-type="institution" xlink:title="Mycological herbarium of the University of Parakou" id="ABBRID0ETTDI" xlink:type="simple">UNIPAR</abbrev>); on dead part of living tree of <italic><tp:taxon-name><tp:taxon-name-part taxon-name-part-type="genus" reg="Dialium">D.</tp:taxon-name-part> <tp:taxon-name-part taxon-name-part-type="species" reg="guineense">guineense</tp:taxon-name-part></tp:taxon-name></italic>, <named-content xmlns:xlink="http://www.w3.org/1999/xlink" content-type="dwc:verbatimCoordinates" xlink:type="simple"><named-content content-type="geo-json" specific-use="{&#34;type&#34;:&#34;Point&#34;,&#34;coordinates&#34;:[2.154519,6.384025]}" id="NCID0EGUDI" xlink:type="simple">6°23'2.49"N, 2°9'16.27"E</named-content></named-content>, altitude 33.1 m <abbrev xmlns:xlink="http://www.w3.org/1999/xlink" xlink:title="above sea level" id="ABBRID0ELUDI" xlink:type="simple">a.s.l</abbrev>., 20.07.2018, OAB0267 (<abbrev xmlns:xlink="http://www.w3.org/1999/xlink" content-type="institution" xlink:title="Mycological herbarium of the University of Parakou" id="ABBRID0EPUDI" xlink:type="simple">UNIPAR</abbrev>); at the same locality, 26.09.2018, OAB0268 (<abbrev xmlns:xlink="http://www.w3.org/1999/xlink" content-type="institution" xlink:title="Mycological herbarium of the University of Parakou" id="ABBRID0EUUDI" xlink:type="simple">UNIPAR</abbrev>).</p></tp:treatment-sec><tp:treatment-sec><!--Section generated to contain objects referenced in tp:taxon-treatment.--><fig id="F2" position="float" orientation="portrait"><object-id xmlns:xlink="http://www.w3.org/1999/xlink" content-type="doi" xlink:type="simple">10.3897/mycokeys.65.47574.figure2</object-id><object-id xmlns:xlink="http://www.w3.org/1999/xlink" content-type="arpha" xlink:type="simple">7A7FA5F9-15D1-56E1-AB52-D2C78564D4E3</object-id><label>Figure 2.</label><caption><p>Macromorphology of <italic><tp:taxon-name><tp:taxon-name-part taxon-name-part-type="genus" reg="Trametes">Trametes</tp:taxon-name-part></tp:taxon-name></italic> species in Benin and specimen numbers in parentheses. <bold>A</bold><italic><tp:taxon-name><tp:taxon-name-part taxon-name-part-type="genus" reg="Trametes">Trametes</tp:taxon-name-part> <tp:taxon-name-part taxon-name-part-type="species" reg="cingulata">cingulata</tp:taxon-name-part></tp:taxon-name></italic><bold>B</bold> hymenophore of <italic><tp:taxon-name><tp:taxon-name-part taxon-name-part-type="genus" reg="Trametes">Trametes</tp:taxon-name-part> <tp:taxon-name-part taxon-name-part-type="species" reg="cingulata">cingulata</tp:taxon-name-part></tp:taxon-name></italic> (10) <bold>C</bold><italic><tp:taxon-name><tp:taxon-name-part taxon-name-part-type="genus" reg="Trametes">Trametes</tp:taxon-name-part> <tp:taxon-name-part taxon-name-part-type="species" reg="flavida">flavida</tp:taxon-name-part></tp:taxon-name></italic><bold>D</bold> hymenophore of <italic><tp:taxon-name><tp:taxon-name-part taxon-name-part-type="genus" reg="Trametes">Trametes</tp:taxon-name-part> <tp:taxon-name-part taxon-name-part-type="species" reg="flavida">flavida</tp:taxon-name-part></tp:taxon-name></italic> (05) <bold>E</bold><italic><tp:taxon-name><tp:taxon-name-part taxon-name-part-type="genus" reg="Trametes">Trametes</tp:taxon-name-part> <tp:taxon-name-part taxon-name-part-type="species" reg="lactinea">lactinea</tp:taxon-name-part></tp:taxon-name></italic><bold>F</bold> hymenophore of <italic><tp:taxon-name><tp:taxon-name-part taxon-name-part-type="genus" reg="Trametes">Trametes</tp:taxon-name-part> <tp:taxon-name-part taxon-name-part-type="species" reg="lactinea">lactinea</tp:taxon-name-part></tp:taxon-name></italic> (01) <bold>G</bold><italic><tp:taxon-name><tp:taxon-name-part taxon-name-part-type="genus" reg="Trametes">Trametes</tp:taxon-name-part> <tp:taxon-name-part taxon-name-part-type="species" reg="palisotii">palisotii</tp:taxon-name-part></tp:taxon-name></italic><bold>H</bold> hymenophore of <italic><tp:taxon-name><tp:taxon-name-part taxon-name-part-type="genus" reg="Trametes">Trametes</tp:taxon-name-part> <tp:taxon-name-part taxon-name-part-type="species" reg="palisotii">palisotii</tp:taxon-name-part></tp:taxon-name></italic> (04) <bold>I</bold><italic><tp:taxon-name><tp:taxon-name-part taxon-name-part-type="genus" reg="Trametes">Trametes</tp:taxon-name-part> <tp:taxon-name-part taxon-name-part-type="species" reg="parvispora">parvispora</tp:taxon-name-part></tp:taxon-name></italic><bold>J</bold> hymenophore of <italic><tp:taxon-name><tp:taxon-name-part taxon-name-part-type="genus" reg="Trametes">Trametes</tp:taxon-name-part> <tp:taxon-name-part taxon-name-part-type="species" reg="parvispora">parvispora</tp:taxon-name-part></tp:taxon-name></italic> (04) <bold>K</bold><italic><tp:taxon-name><tp:taxon-name-part taxon-name-part-type="genus" reg="Trametes">Trametes</tp:taxon-name-part> <tp:taxon-name-part taxon-name-part-type="species" reg="polyzona">polyzona</tp:taxon-name-part></tp:taxon-name></italic><bold>L</bold> hymenophore of <italic><tp:taxon-name><tp:taxon-name-part taxon-name-part-type="genus" reg="Trametes">Trametes</tp:taxon-name-part> <tp:taxon-name-part taxon-name-part-type="species" reg="polyzona">polyzona</tp:taxon-name-part></tp:taxon-name></italic> (06) <bold>M</bold><italic><tp:taxon-name><tp:taxon-name-part taxon-name-part-type="genus" reg="Trametes">Trametes</tp:taxon-name-part> <tp:taxon-name-part taxon-name-part-type="species" reg="sanguinea">sanguinea</tp:taxon-name-part></tp:taxon-name></italic> (04) <bold>N</bold><tp:taxon-name><tp:taxon-name-part taxon-name-part-type="genus" reg="Trametes">Trametes</tp:taxon-name-part> <tp:taxon-name-part taxon-name-part-type="uncertainty-rank">aff.</tp:taxon-name-part> <tp:taxon-name-part taxon-name-part-type="species" reg="versicolor">versicolor</tp:taxon-name-part></tp:taxon-name> (01) <bold>O</bold><italic><tp:taxon-name><tp:taxon-name-part taxon-name-part-type="genus" reg="Trametes">Trametes</tp:taxon-name-part> <tp:taxon-name-part taxon-name-part-type="species" reg="socotrana">socotrana</tp:taxon-name-part></tp:taxon-name></italic><bold>P</bold> hymenophore of <italic><tp:taxon-name><tp:taxon-name-part taxon-name-part-type="genus" reg="Trametes">Trametes</tp:taxon-name-part> <tp:taxon-name-part taxon-name-part-type="species" reg="socotrana">socotrana</tp:taxon-name-part></tp:taxon-name></italic> (02). Scale bar corresponds to 1cm except in <bold>E</bold>, <bold>F</bold> where it corresponds to 2 cm.</p></caption><graphic xmlns:xlink="http://www.w3.org/1999/xlink" xlink:href="mycokeys-65-025-g002.jpg" position="float" orientation="portrait" xlink:type="simple" id="oo_388140.jpg"><uri content-type="original_file" xlink:type="simple">https://binary.pensoft.net/fig/388140</uri></graphic></fig><fig id="F4" position="float" orientation="portrait"><object-id xmlns:xlink="http://www.w3.org/1999/xlink" content-type="doi" xlink:type="simple">10.3897/mycokeys.65.47574.figure4</object-id><object-id xmlns:xlink="http://www.w3.org/1999/xlink" content-type="arpha" xlink:type="simple">23A9C7C9-5A41-54F4-9320-E0F5B7514F6A</object-id><label>Figure 4.</label><caption><p>Crossection of the hymenium at the base of a pore of <italic><tp:taxon-name><tp:taxon-name-part taxon-name-part-type="genus" reg="Trametes">Trametes</tp:taxon-name-part> <tp:taxon-name-part taxon-name-part-type="species" reg="parvispora">parvispora</tp:taxon-name-part></tp:taxon-name></italic>. Basidiospores, hyphae, basidia, basidioles, and a hyphal peg are showing. The box (lower left corner) shows the location (small rectangle) of the line drawing in the cross-section of the hymenophore. Scale bar = 10 μm</p></caption><graphic xmlns:xlink="http://www.w3.org/1999/xlink" xlink:href="mycokeys-65-025-g004.jpg" position="float" orientation="portrait" xlink:type="simple" id="oo_388142.jpg"><uri content-type="original_file" xlink:type="simple">https://binary.pensoft.net/fig/388142</uri></graphic></fig></tp:treatment-sec></tp:taxon-treatment>
